# Supplementary material for: Bioinspired Microstructured Polymer Surfaces with Antireflective Properties
Source: Nanomaterials (Basel). 2021 Sep 4;11(9):2298. doi: 10.3390/nano11092298 (PMC8470586; doi:10.3390/nano11092298)
Supplement: Supplementary file 1 [file nanomaterials-11-02298-s001.zip]

Archive with 1 entries (1 files):
- nanomaterials-1326150-supplementary.pdf
